# Supplementary material for: Identifying Opportunities for Early Detection of Cerebral Palsy
Source: Children (Basel). 2024 Apr 25;11(5):515. doi: 10.3390/children11050515 (PMC11119564; doi:10.3390/children11050515)
Supplement: Supplementary file 1 [file children-11-00515-s001.zip]

Archive with 3 entries (3 files):
- Supplementary File S1.pdf
- Supplementary Table S1.pdf
- Supplementary Table S2_March_15-2024.pdf
